# Supplementary material for: Chemical Constituents, In Vitro Antioxidant Activity and In Silico Study on NADPH Oxidase of Allium sativum L. (Garlic) Essential Oil
Source: Antioxidants (Basel). 2021 Nov 20;10(11):1844. doi: 10.3390/antiox10111844 (PMC8615010; doi:10.3390/antiox10111844)
Supplement: Supplementary file 1 [file antioxidants-10-01844-s001.zip]

Archive with 1 entries (1 files):
- antioxidants-1462227.pdf
